# Supplementary material for: Reliability of Different Anterior Cranial Base Reference Areas for Voxel-Based Superimposition
Source: J Clin Med. 2021 Nov 20;10(22):5429. doi: 10.3390/jcm10225429 (PMC8622398; doi:10.3390/jcm10225429)
Supplement: Supplementary file 1 [file jcm-10-05429-s001.zip]

Archive with 1 entries (1 files):
- jcm-1448414-supplementary.pdf
